# Supplementary material for: Co-option of an extracellular protease for transcriptional control of nutrient degradation in the fungus Aspergillus nidulans
Source: Commun Biol. 2021 Dec 17;4:1409. doi: 10.1038/s42003-021-02925-1 (PMC8683493; doi:10.1038/s42003-021-02925-1)
Supplement: Supplementary file 4 — Supplementary Data 2 [file 42003_2021_2925_MOESM4_ESM.xlsx]

## Sheet: Supplementary Data 2
Supplementary Data 2 - PnmB-like protein number in each species identified by BLASTP
Species	Phylum	PnmB orthologues number
Entomophthora muscae	Zoopagomycota	81
Metarhizium anisopliae	Ascomycota	75
Smittium culicis	Zoopagomycota	71
Conidiobolus coronatus	Zoopagomycota	70
Beauveria bassiana	Ascomycota	54
Zoophthora radicans	Zoopagomycota	47
Metarhizium robertsii	Ascomycota	39
Zancudomyces culisetae	Zoopagomycota	38
Conidiobolus thromboides	Zoopagomycota	37
Metarhizium brunneum	Ascomycota	30
Furculomyces boomerangus	Zoopagomycota	28
Smittium simulii	Zoopagomycota	27
Smittium mucronatum	Zoopagomycota	24
Torrubiella hemipterigena	Ascomycota	22
Linderina pennispora	Zoopagomycota	21
Metarhizium guizhouense	Ascomycota	20
Smittium angustum	Zoopagomycota	19
Basidiobolus meristosporus	Zoopagomycota	17
Smittium megazygosporum	Zoopagomycota	16
Cordyceps militaris	Ascomycota	15
Metarhizium majus	Ascomycota	15
Mortierella alpina	Mucoromycota	14
Clonostachys rosea	Ascomycota	12
Clonostachys sp.	Ascomycota	12
Aspergillus puulaauensis	Ascomycota	11
Metarhizium rileyi	Ascomycota	11
Coemansia reversa	Zoopagomycota	11
Pochonia chlamydosporia	Ascomycota	10
Metarhizium acridum	Ascomycota	10
Fusarium oxysporum	Ascomycota	10
Globomyces pollinis-pini	Chytridiomycota	10
Metarhizium album	Ascomycota	9
Cordyceps fumosorosea	Ascomycota	9
Trichoderma harzianum	Ascomycota	8
Cordyceps javanica	Ascomycota	8
Fusarium sp.	Ascomycota	8
Beauveria brongniartii	Ascomycota	8
Plectosphaerella cucumerina	Ascomycota	8
Gonapodya prolifera	Chytridiomycota	8
Aspergillus multicolor	Ascomycota	7
Aspergillus flavus	Ascomycota	7
Microdochium trichocladiopsis	Ascomycota	7
Dimargaris cristalligena	Zoopagomycota	7
Hyaloraphidium curvatum	Chytridiomycota	7
Aspergillus mulundensis	Ascomycota	6
Aspergillus californicus	Ascomycota	6
Aspergillus tennesseensis	Ascomycota	6
Ascochyta lentis	Ascomycota	6
Epicoccum nigrum	Ascomycota	6
Alternaria tenuissima	Ascomycota	6
Akanthomyces lecanii	Ascomycota	6
Paraphoma chrysanthemicola	Ascomycota	6
Aspergillus implicatus	Ascomycota	6
Aspergillus olivicola	Ascomycota	5
Aspergillus pseudonomiae	Ascomycota	5
Fusarium decemcellulare	Ascomycota	5
Alternaria alternata	Ascomycota	5
Verticillium longisporum	Ascomycota	5
Alternaria mali	Ascomycota	5
Penicillium solitum	Ascomycota	5
Aspergillus biplanus	Ascomycota	5
Syncephalis fuscata	Zoopagomycota	5
Aspergillus creber	Ascomycota	4
Aspergillus granulosus	Ascomycota	4
Aspergillus karnatakaensis	Ascomycota	4
Diplocarpon rosae	Ascomycota	4
Aspergillus bombycis	Ascomycota	4
Periconia macrospinosa	Ascomycota	4
Microdochium bolleyi	Ascomycota	4
Penicillium sp.	Ascomycota	4
Stachybotrys chartarum	Ascomycota	4
Pyrenophora tritici-repentis	Ascomycota	4
Ilyonectria sp.	Ascomycota	4
Fusarium tricinctum	Ascomycota	4
Thamnocephalis sphaerospora	Zoopagomycota	4
Gorgonomyces haynaldii	Chytridiomycota	4
Mortierella antarctica	Mucoromycota	4
Ramicandelaber brevisporus	Zoopagomycota	4
Aspergillus versicolor	Ascomycota	3
Aspergillus sydowii	Ascomycota	3
Aspergillus calidoustus	Ascomycota	3
Aspergillus filifera	Ascomycota	3
Aspergillus stella-maris	Ascomycota	3
Aspergillus venezuelensis	Ascomycota	3
Aspergillus miraensis	Ascomycota	3
Aspergillus dromiae	Ascomycota	3
Aspergillus amoeneus	Ascomycota	3
Aspergillus pseudoustus	Ascomycota	3
Aspergillus germanicus	Ascomycota	3
Aspergillus aurantiobrunneus	Ascomycota	3
Aspergillus carlsbadensis	Ascomycota	3
Aspergillus crustosus	Ascomycota	3
Didymella heteroderae	Ascomycota	3
Curvularia kusanoi	Ascomycota	3
Massarina eburnea	Ascomycota	3
Trichoderma lixii	Ascomycota	3
Alternaria arborescens	Ascomycota	3
Alternaria gaisen	Ascomycota	3
Alternaria burnsii	Ascomycota	3
Cadophora sp.	Ascomycota	3
Fusarium albosuccineum	Ascomycota	3
Fusarium avenaceum	Ascomycota	3
Alternaria sp.	Ascomycota	3
Marssonina coronariae	Ascomycota	3
Hirsutella minnesotensis	Ascomycota	3
Aspergillus pseudonomius	Ascomycota	3
Didymella zeae-maydis	Ascomycota	3
Phoma multirostrata	Ascomycota	3
Alternaria longipes	Ascomycota	3
Alternaria tangelonis	Ascomycota	3
Alternaria fragaria	Ascomycota	3
Alternaria citriarbusti	Ascomycota	3
Alternaria limoniasperae	Ascomycota	3
Aspergillus haitiensis	Ascomycota	3
Thozetella sp.	Ascomycota	3
Acrocalymma vagum	Ascomycota	3
Rhizopus oryzae	Mucoromycota	3
Boeremia exigua	Ascomycota	3
Alternaria brassicicola	Ascomycota	3
Aspergillus nanangensis	Ascomycota	3
Penicillium antarcticum	Ascomycota	3
Aspergillus brevijanus	Ascomycota	3
Stachybotrys elegans	Ascomycota	3
Aspergillus terreus	Ascomycota	3
Fimicolochytrium jonesii	Chytridiomycota	3
Aspergillus nomius	Ascomycota	3
Piptocephalis cylindrospora	Zoopagomycota	3
Syncephalis pseudoplumigaleata	Zoopagomycota	3
Absidia glauca	Mucoromycota	3
Aspergillus undulatus	Ascomycota	2
Aspergillus heterothallicus	Ascomycota	2
Aspergillus insuetus	Ascomycota	2
Aspergillus keveii	Ascomycota	2
Aspergillus pseudodeflectus	Ascomycota	2
Aspergillus brunneoviolaceus	Ascomycota	2
Aspergillus violaceofuscus	Ascomycota	2
Aspergillus caelatus	Ascomycota	2
Ascochyta rabiei	Ascomycota	2
Penicillium rolfsii	Ascomycota	2
Didymella exigua	Ascomycota	2
Glarea lozoyensis	Ascomycota	2
Acremonium chrysogenum	Ascomycota	2
Plenodomus tracheiphilus	Ascomycota	2
Didymella keratinophila	Ascomycota	2
Pseudovirgaria hyperparasitica	Ascomycota	2
Neonectria ditissima	Ascomycota	2
Trichoderma virens	Ascomycota	2
Alternaria atra	Ascomycota	2
Aspergillus wentii	Ascomycota	2
Cylindrodendrum hubeiense	Ascomycota	2
Parastagonospora nodorum	Ascomycota	2
Cadophora malorum	Ascomycota	2
Corynespora cassiicola	Ascomycota	2
Byssothecium circinans	Ascomycota	2
Trichoderma guizhouense	Ascomycota	2
Fusarium sarcochroum	Ascomycota	2
Trichoderma lentiforme	Ascomycota	2
Leptosphaeria maculans	Ascomycota	2
Ampelomyces quisqualis	Ascomycota	2
Marssonina brunnea	Ascomycota	2
Stagonospora sp.	Ascomycota	2
Paraphaeosphaeria sporulosa	Ascomycota	2
Botrytis porri	Ascomycota	2
Trichoderma gamsii	Ascomycota	2
Aspergillus robustus	Ascomycota	2
Lachnellula suecica	Ascomycota	2
Stemphylium lycopersici	Ascomycota	2
Fusarium graminearum	Ascomycota	2
Fusarium pseudograminearum	Ascomycota	2
Botrytis cinerea	Ascomycota	2
Sclerotinia borealis	Ascomycota	2
Paraphaeosphaeria minitans	Ascomycota	2
Fusarium verticillioides	Ascomycota	2
Lentithecium fluviatile	Ascomycota	2
Bimuria novae-zelandiae	Ascomycota	2
Bipolaris maydis	Ascomycota	2
Lachnellula subtilissima	Ascomycota	2
Colletotrichum tofieldiae	Ascomycota	2
Karstenula rhodostoma	Ascomycota	2
Aspergillus fijiensis	Ascomycota	2
Aspergillus floridensis	Ascomycota	2
Cercospora berteroae	Ascomycota	2
Aspergillus tamarii	Ascomycota	2
Cercospora zeina	Ascomycota	2
Cercospora beticola	Ascomycota	2
Cercospora zeae-maydis	Ascomycota	2
Penicillium brevicompactum	Ascomycota	2
Penicillium glabrum	Ascomycota	2
Aspergillus udagawae	Ascomycota	2
Chaetosphaeriaceae sp.	Ascomycota	2
Fusarium agapanthi	Ascomycota	2
Loramyces macrosporus	Ascomycota	2
Phoma tracheiphila	Ascomycota	2
Purpureocillium lilacinum	Ascomycota	2
Darksidea alpha	Ascomycota	2
Dactylonectria macrodidyma	Ascomycota	2
Loramyces juncicola	Ascomycota	2
Atropellis piniphila	Ascomycota	2
Stagonospora nodorum	Ascomycota	2
Acremonium strictum	Ascomycota	2
Sarocladium strictum	Ascomycota	2
Ilyonectria robusta	Ascomycota	2
Pyrenochaeta lycopersici	Ascomycota	2
Aspergillus sergii	Ascomycota	2
Phaeosphaeria poagena	Ascomycota	2
Jahnula aquatica	Ascomycota	2
Trichoderma pleuroti	Ascomycota	2
Trichoderma atrobrunneum	Ascomycota	2
Alternaria tomatophila	Ascomycota	2
Alternaria capsici	Ascomycota	2
Alternaria crassa	Ascomycota	2
Alternaria dauci	Ascomycota	2
Alternaria rosae	Ascomycota	2
Alternaria macrospora	Ascomycota	2
Alternaria solani	Ascomycota	2
Alternaria carthami	Ascomycota	2
Didymocrea sadasivanii	Ascomycota	2
Cochliobolus heterostrophus	Ascomycota	2
Niesslia exilis	Ascomycota	2
Paraconiothyrium sporulosum	Ascomycota	2
Drechmeria coniospora	Ascomycota	2
Dactylellina cionopaga	Ascomycota	2
Gaertneriomyces semiglobifer	Chytridiomycota	2
Purpureocillium sp.	Ascomycota	2
Aspergillus neoflavipes	Ascomycota	2
Aspergillus oryzae	Ascomycota	2
Kickxella alabastrina	Zoopagomycota	2
Aspergillus arxii	Ascomycota	2
Coemansia spiralis	Zoopagomycota	2
Aspergillus nidulans	Ascomycota	1
Aspergillus dentatus	Ascomycota	1
Aspergillus sublatus	Ascomycota	1
Aspergillus tetrazonus	Ascomycota	1
Aspergillus quadrilineatus	Ascomycota	1
Aspergillus foveolata	Ascomycota	1
Aspergillus cleistominutus	Ascomycota	1
Aspergillus neoechinulatus	Ascomycota	1
Aspergillus acristatulus	Ascomycota	1
Aspergillus indicus	Ascomycota	1
Aspergillus similis	Ascomycota	1
Aspergillus fructiculosus	Ascomycota	1
Aspergillus falconensis	Ascomycota	1
Aspergillus recurvatus	Ascomycota	1
Aspergillus navahoensis	Ascomycota	1
Aspergillus desertorum	Ascomycota	1
Aspergillus stercoraria	Ascomycota	1
Aspergillus microcysticus	Ascomycota	1
Aspergillus unguis	Ascomycota	1
Aspergillus varians	Ascomycota	1
Aspergillus amylovorus	Ascomycota	1
Aspergillus thesauricus	Ascomycota	1
Aspergillus lucknowensis	Ascomycota	1
Aspergillus aureolatus	Ascomycota	1
Penicillium italicum	Ascomycota	1
Aspergillus silvaticus	Ascomycota	1
Aspergillus homomorphus	Ascomycota	1
Aspergillus aculeatinus	Ascomycota	1
Aspergillus spectabilis	Ascomycota	1
Aspergillus aculeatus	Ascomycota	1
Aspergillus japonicus	Ascomycota	1
Macroventuria anomochaeta	Ascomycota	1
Aspergillus pseudocaelatus	Ascomycota	1
Lizonia empirigonia	Ascomycota	1
Elsinoe fawcettii	Ascomycota	1
Aspergillus indologenus	Ascomycota	1
Dothidotthia symphoricarpi	Ascomycota	1
Mollisia scopiformis	Ascomycota	1
Penicillium brasilianum	Ascomycota	1
Aaosphaeria arxii	Ascomycota	1
Fusarium longipes	Ascomycota	1
Didymosphaeria enalia	Ascomycota	1
Massariosphaeria phaeospora	Ascomycota	1
Lophiotrema nucula	Ascomycota	1
Lophiostoma macrostomum	Ascomycota	1
Bipolaris oryzae	Ascomycota	1
Melanomma pulvis-pyrius	Ascomycota	1
Decorospora gaudefroyi	Ascomycota	1
Stylonectria norvegica	Ascomycota	1
Elsinoe ampelina	Ascomycota	1
Coleophoma cylindrospora	Ascomycota	1
Fusarium coffeatum	Ascomycota	1
Sclerotium cepivorum	Ascomycota	1
Aspergillus egyptiacus	Ascomycota	1
Monilinia vaccinii-corymbosi	Ascomycota	1
Sclerotinia sclerotiorum	Ascomycota	1
Bipolaris victoriae	Ascomycota	1
Pyrenophora teres	Ascomycota	1
Diaporthe citri	Ascomycota	1
Talaromyces rugulosus	Ascomycota	1
Sclerotinia trifoliorum	Ascomycota	1
Pyrenochaeta sp.	Ascomycota	1
Diaporthe ampelina	Ascomycota	1
Fusarium vanettenii	Ascomycota	1
Bipolaris zeicola	Ascomycota	1
Botrytis sinoallii	Ascomycota	1
Fusarium austroafricanum	Ascomycota	1
Fusarium gaditjirri	Ascomycota	1
Trichoderma arundinaceum	Ascomycota	1
Clathrospora elynae	Ascomycota	1
Verticillium dahliae	Ascomycota	1
Botrytis deweyae	Ascomycota	1
Verticillium alfalfae	Ascomycota	1
Botrytis aclada	Ascomycota	1
Monilinia laxa	Ascomycota	1
Pleomassaria siparia	Ascomycota	1
Pyrenophora seminiperda	Ascomycota	1
Verticillium nonalfalfae	Ascomycota	1
Botrytis paeoniae	Ascomycota	1
Trichoderma asperellum	Ascomycota	1
Botrytis byssoidea	Ascomycota	1
Botrytis galanthina	Ascomycota	1
Coleophoma crateriformis	Ascomycota	1
Fusarium culmorum	Ascomycota	1
Fusarium sporotrichioides	Ascomycota	1
Trichoderma longibrachiatum	Ascomycota	1
Cucurbitaria berberidis	Ascomycota	1
Monilinia fructicola	Ascomycota	1
Botryotinia convoluta	Ascomycota	1
Fusarium mexicanum	Ascomycota	1
Fusarium mundagurra	Ascomycota	1
Fusarium nygamai	Ascomycota	1
Lachnellula hyalina	Ascomycota	1
Botryotinia narcissicola	Ascomycota	1
Exserohilum turcica	Ascomycota	1
Fusarium tjaetaba	Ascomycota	1
Bipolaris sorokiniana	Ascomycota	1
Fusarium anthophilum	Ascomycota	1
Fusarium austroamericanum	Ascomycota	1
Fusarium bulbicola	Ascomycota	1
Fusarium circinatum	Ascomycota	1
Fusarium mangiferae	Ascomycota	1
Fusarium pseudoanthophilum	Ascomycota	1
Fusarium pseudocircinatum	Ascomycota	1
Fusarium subglutinans	Ascomycota	1
Trichoderma atroviride	Ascomycota	1
Botrytis hyacinthi	Ascomycota	1
Fusarium flagelliforme	Ascomycota	1
Botrytis fragariae	Ascomycota	1
Fusarium langsethiae	Ascomycota	1
Fusarium proliferatum	Ascomycota	1
Fusarium acutatum	Ascomycota	1
Myriangium duriaei	Ascomycota	1
Fusarium coicis	Ascomycota	1
Fusarium venenatum	Ascomycota	1
Botrytis tulipae	Ascomycota	1
Fusarium xylarioides	Ascomycota	1
Trichoderma reesei	Ascomycota	1
Fusarium beomiforme	Ascomycota	1
Fusarium napiforme	Ascomycota	1
Fusarium fujikuroi	Ascomycota	1
Trichoderma citrinoviride	Ascomycota	1
Fusarium graminum	Ascomycota	1
Botryotinia globosa	Ascomycota	1
Fusarium poae	Ascomycota	1
Setomelanomma holmii	Ascomycota	1
Fusarium heterosporum	Ascomycota	1
Fusarium floridanum	Ascomycota	1
Ophiobolus disseminans	Ascomycota	1
Fusarium euwallaceae	Ascomycota	1
Fusarium kuroshium	Ascomycota	1
Fusarium ambrosium	Ascomycota	1
Botryotinia calthae	Ascomycota	1
Trichoderma parareesei	Ascomycota	1
Lachnellula occidentalis	Ascomycota	1
Lachnellula cervina	Ascomycota	1
Aspergillus uvarum	Ascomycota	1
Emericellopsis sp.	Ascomycota	1
Penicillium decumbens	Ascomycota	1
Stanjemonium grisellum	Ascomycota	1
Aspergillus nomiae	Ascomycota	1
Aspergillus novoparasiticus	Ascomycota	1
Phialocephala scopiformis	Ascomycota	1
Lachnellula arida	Ascomycota	1
Graphis scripta	Ascomycota	1
Amylocarpus encephaloides	Ascomycota	1
Melanconium sp.	Ascomycota	1
Pandora neoaphidis	Zoopagomycota	1
Aspergillus minisclerotigenes	Ascomycota	1
Aspergillus parasiticus	Ascomycota	1
Puccinia striiformis	Basidiomycota	1
Clavariopsis aquatica	Ascomycota	1
Pyrenochaeta inflorescentiae	Ascomycota	1
Xylariomycetidae sp.	Ascomycota	1
Aspergillus sepultus	Ascomycota	1
Bisporella sp.	Ascomycota	1
Verruculina enalia	Ascomycota	1
Spizellomyces punctatus	Chytridiomycota	1
Cochliobolus miyabeanus	Ascomycota	1
Ophiocordyceps camponoti-floridani	Ascomycota	1
Cochliobolus victoriae	Ascomycota	1
Rozella allomycis	Cryptomycota	1
Microdiplodia sp.	Ascomycota	1
Fusarium cucurbiticola	Ascomycota	1
Aspergillus bertholletiae	Ascomycota	1
Fenestella fenestrata	Ascomycota	1
Neocosmospora boninensis	Ascomycota	1
Cochliobolus carbonum	Ascomycota	1
Teratosphaeria nubilosa	Ascomycota	1
Cochliobolus sativus	Ascomycota	1
Fusarium solani	Ascomycota	1
Calycina marina	Ascomycota	1
Cryptodiaporthe sp.	Ascomycota	1
Cochliobolus lunatus	Ascomycota	1
Setosphaeria turcica	Ascomycota	1
Xylogone sp.	Ascomycota	1
Spizellomyces sp.	Chytridiomycota	1
Herpotrichia sp.	Ascomycota	1
Alternaria porri	Ascomycota	1
Myrothecium inundatum	Ascomycota	1
Fusarium bataticola	Ascomycota	1
Aquilomyces patris	Ascomycota	1
Rhynchosporium secalis	Ascomycota	1
Rhynchosporium agropyri	Ascomycota	1
Pleosporaceae sp.	Ascomycota	1
Flavomyces fulophazii	Ascomycota	1
Aspergillus cumulatus	Ascomycota	1
Diaporthaceae sp.	Ascomycota	1
Aspergillus tanneri	Ascomycota	1
Trichoderma brevicompactum	Ascomycota	1
Penicillium polonicum	Ascomycota	1
Myriangiaceae sp.	Ascomycota	1
Trichoderma hamatum	Ascomycota	1
Trichoderma asperelloides	Ascomycota	1
Fusarium commune	Ascomycota	1
Fusarium redolens	Ascomycota	1
Rhynchosporium commune	Ascomycota	1
Penicillium digitatum	Ascomycota	1
Botrytis elliptica	Ascomycota	1
Penicillium thymicola	Ascomycota	1
Entomortierella beljakovae	Mucoromycota	1
Moelleriella libera	Ascomycota	1
Penicillium aethiopicum	Ascomycota	1
Phaeosphaeriaceae sp.	Ascomycota	1
Diaporthe helianthi	Ascomycota	1
Aspergillus bertholletius	Ascomycota	1
Penicillium vulpinum	Ascomycota	1
Aspergillus aureoterreus	Ascomycota	1
Aspergillus pseudoterreus	Ascomycota	1
Aspergillus alabamensis	Ascomycota	1
Aspergillus floccosus	Ascomycota	1
Leptodontidium sp.	Ascomycota	1
Leptodontium sp.	Ascomycota	1
Aspergillus allahabadii	Ascomycota	1
Aspergillus neoindicus	Ascomycota	1
Rhexocercosporidium sp.	Ascomycota	1
Violaceomyces palustris	Basidiomycota	1
Delphinella strobiligena	Ascomycota	1
Martensiomyces pterosporus	Zoopagomycota	1
Ophiocordyceps camponoti-rufipedis	Ascomycota	1
Septobasidium carestianum	Basidiomycota	1
Aspergillus luppii	Ascomycota	1
Aspergillus aureofulgens	Ascomycota	1
Aspergillus templicola	Ascomycota	1
Modicella reniformis	Mucoromycota	1
Monilinia fructigena	Ascomycota	1
Paecilomyces niveus	Ascomycota	1
Aspergillus flavipes	Ascomycota	1
Aspergillus capensis	Ascomycota	1
Aspergillus iizukae	Ascomycota	1
Mortierella sp.	Mucoromycota	1
Penicillium lanosocoeruleum	Ascomycota	1
Aspergillus giganteus	Ascomycota	1
Aspergillus igneus	Ascomycota	1
Aspergillus longivesica	Ascomycota	1
Aspergillus clavatonanicus	Ascomycota	1
Aspergillus rhizopodus	Ascomycota	1
Aspergillus fumigatiaffinis	Ascomycota	1
Aspergillus pseudofelis	Ascomycota	1
Leotiomycetes sp.	Ascomycota	1
Aspergillus siamensis	Ascomycota	1
Aspergillus glaucus	Ascomycota	1
Aspergillus parvisclerotigenus	Ascomycota	1
Aspergillus laciniosus	Ascomycota	1
Basidiobolus haptosporus	Zoopagomycota	1
Aspergillus neowarcupii	Ascomycota	1
Aspergillus clavatus	Ascomycota	1
Coemansia mojavensis	Zoopagomycota	1
Absidia repens	Mucoromycota	1
Aspergillus pseudoviridinutans	Ascomycota	1
Aspergillus novofumigatus	Ascomycota	1
Eutypa lata	Ascomycota	1
Monosporascus sp.	Ascomycota	1
