# Supplementary material for: Co-option of an extracellular protease for transcriptional control of nutrient degradation in the fungus Aspergillus nidulans
Source: Commun Biol. 2021 Dec 17;4:1409. doi: 10.1038/s42003-021-02925-1 (PMC8683493; doi:10.1038/s42003-021-02925-1)
Supplement: Supplementary file 5 — Supplementary Data 3 [file 42003_2021_2925_MOESM5_ESM.xlsx]

## Sheet: Supplementary Data 3
Supplementary Data 3- Source data for graphs and charts.
Source data for Figure 1d. Normalized PolII ChIP-seq signal on the pnmB coding region under nitrogen sufficient (NH4), limiting (Ala) and starvation (-N) conditions in WT strain.
				repeat1	repeat2
			NH4	8.5369	3.7183
			Ala	21.0135	55.1524
			-N	52.4436	175.03
Source data for Figure 1f. The ratio of mean colony diameters for three replicates after 2 d growth on glucose versus xylose in the presence of 10 mM ammonium tartrate (NH4) and a toxic nitrogen source analogue (10 mM thiourea; TU) for wildtype (WT) and xylP(p)pnmB strains.
				WT	xylP(p)pnmB
			rep1	0.779381	0.650671
			rep2	0.730333	0.60196
			rep3	0.82918	0.530063
Source data for Figure 2b. ChIP followed by real time PCR analysis against AreA over different GATA sequences at the pnmB promoter using primers marked in Figure 2a. Average fold over background from two independent experiments is presented.
				repeat1		repeat2
			Primers	NH4	-N	NH4	-N
			1.16756	1.46488	8.93018	1.24541	10.4141
			1.16333	1.73608	4.10846	1.70749	4.45626
			1.3224	1.9392	3.96734	1.92328	3.73446
			1.22368	0.732658	7.65918	1.72501	7.91222
			2.072	0.52677	4.95983	2.02543	3.69578
			-17.1667	0.543914	1.28688	2.00709	1.21049
Source data for Figure 2c. Normalized PolII ChIP-seq signal on pnmB coding region in WT and areA∆ grown under nitrogen sufficient (NH4) and starvation (-N) conditions.
				WT		areAΔ
				repeat1	repeat2	repeat1	repeat2
			NH4	8.5369	3.7183	8.708	6.4836
			Ala	21.0135	55.1524	4.9232	4.1894
			-N	52.4436	175.03	3.0415	3.1561
Source data for Figure 2e. PolII ChIP followed by real-time PCR analysis of AreA-dependent genes (mepA and ureA) and housekeeping genes upon nitrogen starvation (0 min, 10 min, 20 min, 30 min). PolII binding is expressed as fold over background.
			mepA	0 min	10 min	20 min	30 min
			WT	1.25531	3.0218	87.6496	89.7551
			pnmBΔ	1.41663	3.75391	37.9091	83.0903
			ureA
			WT	0.80477	3.65361	33.1547	27.8327
			pnmBΔ	1.35477	2.30363	14.5754	29.6858
			actA
			WT	12.841	19.4067	10.5253	20.8656
			pnmBΔ	12.2837	20.3826	14.0895	22.155
			benA
			WT	5.78714	9.42058	6.81293	6.47262
			pnmBΔ	5.92033	9.46618	8.00308	6.65872
